# Supplementary material for: Smartphone-Based Electrochemical Biosensor for On-Site Nutritional Quality Assessment of Coffee Blends
Source: Molecules. 2023 Jul 15;28(14):5425. doi: 10.3390/molecules28145425 (PMC10386176; doi:10.3390/molecules28145425)
Supplement: Supplementary file 1 [file molecules-28-05425-s001.zip]

Archive with 1 entries (1 files):
- molecules-2488862-supplementary.pdf
